# Supplementary material for: Stacked ensemble model for NBA game outcome prediction analysis
Source: Sci Rep. 2025 Aug 16;15:29983. doi: 10.1038/s41598-025-13657-1 (PMC12357926; doi:10.1038/s41598-025-13657-1)
Supplement: Supplementary file 1 — Supplementary Material 1 [file 41598_2025_13657_MOESM1_ESM.ipynb]

# %% [code]
import numpy as np
import pandas as pd
import matplotlib.pyplot as plt
import seaborn as sns
import random
import shap

from sklearn.preprocessing import StandardScaler
from sklearn.model_selection import train_test_split, GridSearchCV, StratifiedKFold
from sklearn.ensemble import  StackingClassifier
from sklearn.tree import DecisionTreeClassifier
from sklearn.linear_model import LogisticRegression
from sklearn.neighbors import KNeighborsClassifier
from xgboost import XGBClassifier
from sklearn.neural_network import MLPClassifier
from sklearn.naive_bayes import GaussianNB
from sklearn.ensemble import AdaBoostClassifier
from sklearn.metrics import accuracy_score, precision_score, recall_score, f1_score, roc_auc_score

# %% [code]
# **加载数据**
file_path = "/Users/DELL/Desktop/21-24.csv"  
df = pd.read_csv(file_path)

print(df.columns)

# %% [code]
# 定义独立变量和目标变量
independent_vars = ['FG', 'FGA', 'FGP', '3P', '3PA', '3PP',
       '2P', '2PA', '2PP', 'FT', 'FTA', 'FTP', 'ORB', 'DRB', 'TRB', 'AST',
       'STL', 'BLK', 'TOV', 'PF']
dependent_var = "result" 

# %% [code]
# 确保目标变量是整数格式
df["result"] = df["result"].astype(int)

X = df[independent_vars]  
y = df["result"]

# %% [code]
# 标准化数据
scaler = StandardScaler()
X_scaled = scaler.fit_transform(X)

# %% [code]
import warnings

# 计算相关性矩阵（使用斯皮尔曼相关性）
corr = pd.DataFrame(X_scaled, columns=independent_vars).corr(method='spearman')

# 创建图形
fig, ax = plt.subplots(figsize=(10, 8), dpi=1200)

# 设置颜色映射
cmap = plt.cm.viridis
norm = plt.Normalize(vmin=-1, vmax=1)

# 循环绘制气泡图和数值
for i in range(len(corr.columns)):
    for j in range(len(corr.columns)):
        if i > j:  # 只在对角线左下部分显示气泡
            color = cmap(norm(corr.iloc[i, j]))  # 根据相关系数获取颜色
            ax.scatter(i, j, s=np.abs(corr.iloc[i, j]) * 1000, color=color, alpha=0.75)
        elif i < j:  # 只在对角线右上部分显示数值
            color = cmap(norm(corr.iloc[i, j]))  # 数值的颜色同样基于相关系数
            ax.text(i, j, f'{corr.iloc[i, j]:.2f}', ha='center', va='center', color=color, fontsize=10)
        else:  # 对角线部分，显示空白
            ax.scatter(i, j, s=1, color='white')

# 设置坐标轴标签
ax.set_xticks(range(len(corr.columns)))
ax.set_xticklabels(corr.columns, rotation=45, ha='right', fontsize=10)
ax.set_yticks(range(len(corr.columns)))
ax.set_yticklabels(corr.columns, fontsize=10)

# 添加颜色条
sm = plt.cm.ScalarMappable(cmap=cmap, norm=norm)
sm.set_array([])  # 仅用于显示颜色条
fig.colorbar(sm, ax=ax, label='Correlation Coefficient')

# 添加标题和布局调整
plt.title("Heatmap of Selected Features")
plt.tight_layout()

# 保存图像
plt.savefig("Heatmap of Selected Features.pdf", format='pdf', bbox_inches='tight')

# 显示图像
plt.show()

# %% [markdown]
# 划分训练集

# %% [code]
# 1. 生成示例数据
X_train, X_test, y_train, y_test = train_test_split(X, y, test_size=0.2, random_state=42)

# 输出数据集大小
X_train.shape, X_test.shape, y_train.shape, y_test.shape

# %% [code]
models = {
    "xgb": (
        XGBClassifier(eval_metric="logloss", random_state=42),
        {
            "n_estimators": [50, 100, 150],
            "max_depth": [2, 3, 4],
            "learning_rate": [0.02, 0.05, 0.08],
            "subsample": [0.6, 0.7, 0.8],
            "colsample_bytree": [0.6, 0.7, 0.8],
            "reg_alpha": [0, 0.01, 0.1],
            "reg_lambda": [1, 1.5, 2],
            "min_child_weight": [1, 3, 5],
            "gamma": [0, 0.1, 0.2, 0.3]
        }
    ),
    "knn": (
        KNeighborsClassifier(),
        {
            "n_neighbors": [3, 5, 7, 9, 11, 13, 15],
            "weights": ["uniform", "distance"]
        }
    ),
    "dt": (
        DecisionTreeClassifier(random_state=42),
        {"max_depth": [3, 5, 10]}
    ),
    "ada": (
        AdaBoostClassifier(random_state=42),
        {"n_estimators": [50, 100]}
    ),
    "lr": (
        LogisticRegression(max_iter=1000, random_state=42, solver="liblinear"),
        {"C": [0.1, 1, 10], "penalty": ["l1", "l2"]}
    ),
    "mlp": (
        MLPClassifier(max_iter=500, random_state=42),
        {
            "hidden_layer_sizes": [(50,), (100,), (50, 50), (100, 100)],
            "activation": ["relu", "tanh"],
            "solver": ["adam", "sgd"],
            "alpha": [0.0001, 0.001, 0.01],
            "learning_rate": ["constant", "adaptive"]
        }
    ),
    "nb": (
        GaussianNB(),
        {}  # 朴素贝叶斯没有重要的超参数需要调整
    )
}

# %% [markdown]
# evaluate_model 评估函数

# %% [code]
def evaluate_model(model, X_train, X_test, y_train, y_test):
    y_train_pred = model.predict(X_train)
    y_test_pred = model.predict(X_test)
    y_train_prob = model.predict_proba(X_train)[:, 1]
    y_test_prob = model.predict_proba(X_test)[:, 1]

    metrics = {
        "Train Accuracy": accuracy_score(y_train, y_train_pred),
        "Test Accuracy": accuracy_score(y_test, y_test_pred),
        "Train Precision": precision_score(y_train, y_train_pred),
        "Test Precision": precision_score(y_test, y_test_pred),
        "Train Recall": recall_score(y_train, y_train_pred),
        "Test Recall": recall_score(y_test, y_test_pred),
        "Train F1": f1_score(y_train, y_train_pred),
        "Test F1": f1_score(y_test, y_test_pred),
        "Train AUC": roc_auc_score(y_train, y_train_prob),
        "Test AUC": roc_auc_score(y_test, y_test_prob),
    }
    return metrics

# %% [code]
# 训练 & 选择最佳模型
best_models = {}
results = {}

for name, (model, params) in models.items():
    print(f"\n🔍 Tuning hyperparameters for {name}...")
    grid = GridSearchCV(model, param_grid=params, cv=5, scoring="accuracy", n_jobs=-1)
    grid.fit(X_train, y_train)
    best_model = grid.best_estimator_
    best_models[name] = best_model

    print(f"✅ Best parameters for {name}: {grid.best_params_}")
    results[name] = evaluate_model(best_model, X_train, X_test, y_train, y_test)

# %% [code]
# 用你提供的最佳参数初始化基础模型
best_xgb = XGBClassifier(
    colsample_bytree=0.8, gamma=0.3, learning_rate=0.08,
    max_depth=4, min_child_weight=3, n_estimators=150,
    reg_alpha=0, reg_lambda=1, subsample=0.8,
    eval_metric='logloss', random_state=42
)

best_knn = KNeighborsClassifier(n_neighbors=15, weights='distance')

best_dt = DecisionTreeClassifier(max_depth=3, random_state=42)

best_ada = AdaBoostClassifier(n_estimators=100, random_state=42)

best_lr = LogisticRegression(C=0.1, penalty='l1', solver='liblinear', max_iter=1000, random_state=42)

best_nb = GaussianNB()
best_nb.fit(X_train, y_train)

# %% [code]
def evaluate_model(model, X_train, X_test, y_train, y_test):
    y_train_pred = model.predict(X_train)
    y_test_pred = model.predict(X_test)

    if hasattr(model, "predict_proba"):      #增强了 predict_proba 处理的健壮性
        y_train_prob = model.predict_proba(X_train)[:, 1]
        y_test_prob = model.predict_proba(X_test)[:, 1]
    else:
        y_train_prob = y_train_pred
        y_test_prob = y_test_pred

    metrics = {
        "Train Accuracy": accuracy_score(y_train, y_train_pred),
        "Test Accuracy": accuracy_score(y_test, y_test_pred),
        "Train Precision": precision_score(y_train, y_train_pred),
        "Test Precision": precision_score(y_test, y_test_pred),
        "Train Recall": recall_score(y_train, y_train_pred),
        "Test Recall": recall_score(y_test, y_test_pred),
        "Train F1": f1_score(y_train, y_train_pred),
        "Test F1": f1_score(y_test, y_test_pred),
        "Train AUC": roc_auc_score(y_train, y_train_prob),
        "Test AUC": roc_auc_score(y_test, y_test_prob),
    }
    return metrics

# %% [code]
# 基础模型集合
base_models = {
    "XGBoost": best_xgb,
    "KNN": best_knn,
    "Decision Tree": best_dt,
    "AdaBoost": best_ada,
    "Logistic Regression": best_lr,
    "Naive Bayes": best_nb
}

# ✅ 训练并评估基础模型
for name, model in base_models.items():
    model.fit(X_train, y_train)
    metrics = evaluate_model(model, X_train, X_test, y_train, y_test)
    print(f"\n📌 {name} Evaluation:")
    for metric, value in metrics.items():
        print(f"  {metric}: {value:.4f}")

# %% [markdown]
# 构建 StackingClassifier

# %% [code]
# ✅ 设置 MLP 作为 Stacking 的元学习器
best_mlp_final = MLPClassifier(
    activation='relu',
    alpha=0.0001,
    batch_size='auto',
    beta_1=0.9,
    beta_2=0.999,
    early_stopping=False,
    epsilon=1e-08,
    hidden_layer_sizes=(50, 50),
    learning_rate='adaptive',
    learning_rate_init=0.001,
    max_fun=15000,
    max_iter=500,
    momentum=0.9,
    n_iter_no_change=10,
    nesterovs_momentum=True,
    power_t=0.5,
    random_state=42,
    shuffle=True,
    solver='sgd',
    tol=0.0001,
    validation_fraction=0.1,
    verbose=False,
    warm_start=False
)

# %% [code]
# ✅ 将所有基础模型按名称统一放入字典中（便于动态管理）
best_models = {
    "xgb": best_xgb,
    "knn": best_knn,
    "dt": best_dt,
    "ada": best_ada,
    "lr": best_lr,
    "nb": best_nb
}

# ✅ 构建基础模型的列表 (name, model) 形式
base_models = [(name, model) for name, model in best_models.items()]

# ✅ 设置最终元模型（meta learner）
meta_model = best_mlp_final

# ✅ 构建 Stacking 模型
stacking_clf = StackingClassifier(estimators=base_models, final_estimator=meta_model,  passthrough=True, n_jobs=-1)
stacking_clf.fit(X_train, y_train)

# %% [code]
# 拟合 Stacking 模型
stacking_clf.fit(X_train, y_train)

# 评估结果
final_metrics = evaluate_model(stacking_clf, X_train, X_test, y_train, y_test)

# ✅ 输出 Stacking 模型结果
print("\n✅ Final Stacking Model (with tuned MLP) Evaluation:")
for metric, value in final_metrics.items():
    print(f"{metric}: {value:.4f}")

# %% [markdown]
# 绘制ROC 

# %% [code]
from sklearn.metrics import roc_curve, auc


# ✅ 绘制所有模型的 ROC 曲线
all_models = {
    "xgb": best_xgb,
    "Decision Tree": best_dt,
    "knn": best_knn,
    "AdaBoost": best_ada,
    "Logistic Regression": best_lr,
    "Naive Bayes": best_nb,
    "Stacking (mlp)": stacking_clf
}

plt.figure(figsize=(10, 8))

for name, model in all_models.items():
    if hasattr(model, "predict_proba"):
        y_test_prob = model.predict_proba(X_test)[:, 1]
    else:
        y_test_prob = model.predict(X_test)

    fpr, tpr, _ = roc_curve(y_test, y_test_prob)
    roc_auc = auc(fpr, tpr)

    plt.plot(fpr, tpr, label=f"{name} (AUC = {roc_auc:.3f})")

# 添加对角线
plt.plot([0, 1], [0, 1], "k--", label="Random (AUC = 0.5)")

# 图形美化
plt.title("ROC Curve of different classifiers with feature engineering")
plt.xlabel("False Positive Rate")
plt.ylabel("True Positive Rate")
plt.legend(loc="lower right")
plt.tight_layout()
plt.show()

# %% [markdown]
# shap

# %% [code]
import shap
import numpy as np
import matplotlib.pyplot as plt

# Meta 输入特征
X_meta = stacking_clf.transform(X_test)
meta_model = stacking_clf.final_estimator_

# 原始特征参数
n_raw_features = X.shape[1]
feature_names = X.columns.tolist()

# ✅ 选择用于 SHAP 的样本数（300个）
num_samples = 300
X_meta_sample = X_meta[:num_samples]
X_raw_only = X_meta_sample[:, -n_raw_features:]  # ✅ 注意顺序应为最后部分

# ✅ 构造 log-odds 输出的函数
def predict_log_odds(X):
    probs = meta_model.predict_proba(X)
    eps = 1e-6
    return np.log(probs / (1 - probs + eps) + eps)

# ✅ 选背景样本用于解释器（提高性能）
background = shap.utils.sample(X_meta, 300, random_state=42)

# ✅ 创建解释器：解释 log-odds
explainer = shap.KernelExplainer(predict_log_odds, background)

# ✅ 计算 SHAP 值（输出为 log-odds）
shap_values = explainer.shap_values(X_meta_sample)
shap_values_raw_only = shap_values[1][:, -n_raw_features:]

# %% [code]
import os

# ✅ 创建输出文件夹
output_dir = "shap_outputs"
os.makedirs(output_dir, exist_ok=True)

# ✅ 图 1: Summary Plot（颜色图）
plt.figure()
shap.summary_plot(shap_values_raw_only, features=X_raw_only, feature_names=feature_names, show=False)
plt.savefig(os.path.join(output_dir, "shap_summary.png"), bbox_inches="tight", dpi=300)
plt.close()

# ✅ 图 2: Bar Plot（平均重要性）
plt.figure()
shap.summary_plot(shap_values_raw_only, features=X_raw_only, feature_names=feature_names, plot_type="bar", show=False)
plt.savefig(os.path.join(output_dir, "shap_bar.png"), bbox_inches="tight", dpi=300)
plt.close()

# ✅ 图 3: 画 TRB 和 ORB 的 SHAP dependence plots
features_to_plot = ["TRB", "ORB"]

for feat in features_to_plot:
    plt.figure()
    shap.dependence_plot(
        feat,
        shap_values_raw_only,
        X_raw_only,
        feature_names=feature_names,
        show=False
    )
    plt.title(f"SHAP Dependence Plot: {feat}")
    plt.savefig(os.path.join(output_dir, f"shap_dependence_{feat}.png"), bbox_inches="tight", dpi=300)
    plt.close()

# ✅ 图 4: 画 DRB 的 SHAP dependence plot，颜色用 ORB 表示（看交互关系）
plt.figure()
shap.dependence_plot(
    "DRB",
    shap_values_raw_only,
    X_raw_only,
    feature_names=feature_names,
    interaction_index="ORB",  # 用 ORB 显示颜色交互
    show=False
)
plt.title("SHAP Dependence Plot: DRB (colored by ORB)")
plt.savefig(os.path.join(output_dir, "shap_dependence_DRB_ORB.png"), bbox_inches="tight", dpi=300)
plt.close()


print("✅ 所有 SHAP 图像（log-odds 模式）已保存到文件夹 shap_outputs1")

# %% [code]
# ✅ 图 3: 画 TRB 和 ORB 的 SHAP dependence plots
features_to_plot = ["TRB", "ORB"]

for feat in features_to_plot:
    plt.figure()
    shap.dependence_plot(
        feat,
        shap_values_raw_only,
        X_raw_only,
        feature_names=feature_names,
        show=False
    )
    plt.title(f"SHAP Dependence Plot: {feat}")
    plt.savefig(os.path.join(output_dir, f"shap_dependence_{feat}.png"), bbox_inches="tight", dpi=300)
    plt.close()

# ✅ 图 4: 画 DRB 的 SHAP dependence plot，颜色用 ORB 表示（看交互关系）
plt.figure()
shap.dependence_plot(
    "DRB",
    shap_values_raw_only,
    X_raw_only,
    feature_names=feature_names,
    interaction_index="ORB",  # 用 ORB 显示颜色交互
    show=False
)
plt.title("SHAP Dependence Plot: DRB (colored by ORB)")
plt.savefig(os.path.join(output_dir, "shap_dependence_DRB_ORB.png"), bbox_inches="tight", dpi=300)
plt.close()

# %% [code]
# ✅ 从 X_test 中随机选择一个样本索引
sample_index = random.randint(0, X_raw_only.shape[0] - 1)

# ✅ 提取样本数据 & SHAP 值
sample_data = X_raw_only[sample_index]
sample_shap = shap_values_raw_only[sample_index]

# ✅ 构建 SHAP Explanation 对象
shap_expl = shap.Explanation(
    values=sample_shap,
    base_values=explainer.expected_value[1],
    data=sample_data,
    feature_names=feature_names
)

# ✅ 创建输出文件夹
output_dir = "shap_outputs"
os.makedirs(output_dir, exist_ok=True)

# ✅ 1. Waterfall Plot
plt.figure()
shap.waterfall_plot(shap_expl, show=False)
plt.savefig(os.path.join(output_dir, f"shap_waterfall_random{sample_index}.png"), bbox_inches="tight", dpi=300)
plt.close()

# ✅ 2. Decision Plot
sample_shap_values = sample_shap.reshape(1, -1)
sample_features = sample_data.reshape(1, -1)

plt.figure()
shap.decision_plot(
    explainer.expected_value[1],
    sample_shap_values,
    feature_names=feature_names,
    features=sample_features,
    show=False
)
plt.savefig(os.path.join(output_dir, f"shap_decision_random{sample_index}.png"), bbox_inches="tight", dpi=300)
plt.close()

# ✅ 3. Force Plot
shap.initjs()
force_plot = shap.force_plot(
    base_value=explainer.expected_value[1],
    shap_values=sample_shap,
    features=sample_data,
    feature_names=feature_names,
    matplotlib=False
)
shap.save_html(os.path.join(output_dir, f"shap_force_random{sample_index}.html"), force_plot)

print(f"✅ 已随机解释第 {sample_index} 个测试样本，图像已保存至 shap_outputs1/")

# %% [code]
shap.force_plot(
    base_value=explainer.expected_value[1],
    shap_values=sample_shap,
    features=sample_data,
    feature_names=feature_names,
    matplotlib=False  # ✅ 记得设置为 False，才能用 JS 渲染！
)


# %% [code]
# 使用 matplotlib 模式绘制静态 force plot
shap.force_plot(
    base_value=explainer.expected_value[1],
    shap_values=sample_shap,
    features=sample_data,
    feature_names=feature_names,
    matplotlib=True  # ✅ 使用静态 matplotlib 图
)

# 然后你就可以保存它了
plt.savefig("shap_force_sample66.png", bbox_inches="tight", dpi=300)
plt.close()

print(f"✅ 已随机解释第 {sample_index} 个测试样本，图像已保存至 shap_outputs1/")

# %% [code]
